# Supplementary material for: First record of the genus Empidideicus Becker, 1907 (Diptera, Mythicomyiidae) in China and the Oriental Region, with description of a new species
Source: Zookeys. 2019 May 16;846:65–73. doi: 10.3897/zookeys.846.30391 (PMC6533210; doi:10.3897/zookeys.846.30391)
Supplement: XML Treatment for Empidideicus pentagonius [file zookeys.846.30391-treatment1.xml]

<!DOCTYPE tp:taxon-treatment
  PUBLIC "-//TaxonX//DTD Taxonomic Treatment Publishing DTD v0 20100105//EN" "tax-treatment-NSO.dtd">
<tp:taxon-treatment xmlns:tp="http://www.plazi.org/taxpub"><tp:treatment-meta><kwd-group><label>Taxon classification</label><kwd><named-content xmlns:xlink="http://www.w3.org/1999/xlink" content-type="kingdom">Animalia</named-content></kwd><kwd><named-content xmlns:xlink="http://www.w3.org/1999/xlink" content-type="order">Diptera</named-content></kwd><kwd><named-content xmlns:xlink="http://www.w3.org/1999/xlink" content-type="family">Bombyliidae</named-content></kwd></kwd-group><mixed-citation publication-type="journal"><person-group><name><surname>Yao</surname><given-names>Gang</given-names></name><name><surname>Chen</surname><given-names>Gao</given-names></name></person-group><article-title>First record of the genus <italic><tp:taxon-name><tp:taxon-name-part taxon-name-part-type="genus" reg="Empidideicus">Empidideicus</tp:taxon-name-part></tp:taxon-name></italic> Becker, 1907 (<tp:taxon-name><tp:taxon-name-part taxon-name-part-type="order">Diptera</tp:taxon-name-part></tp:taxon-name>, <tp:taxon-name><tp:taxon-name-part taxon-name-part-type="family">Mythicomyiidae</tp:taxon-name-part></tp:taxon-name>) in China and the Oriental Region, with description of a new species</article-title><source>Zookeys</source><day>16</day><month>5</month><year>2019</year><volume>846</volume><fpage>65</fpage><lpage>73</lpage><pub-id pub-id-type="doi">10.3897/zookeys.846.30391</pub-id></mixed-citation></tp:treatment-meta><tp:nomenclature><tp:taxon-name>
              <tp:taxon-name-part taxon-name-part-type="genus" reg="Empidideicus">Empidideicus</tp:taxon-name-part>
              <tp:taxon-name-part taxon-name-part-type="species" reg="pentagonius">pentagonius</tp:taxon-name-part>
              <object-id xmlns:xlink="http://www.w3.org/1999/xlink" content-type="zoobank" xlink:type="simple">http://zoobank.org/5BA3F89D-BC77-4EA0-A116-CAE9501157D5</object-id>
            </tp:taxon-name><tp:taxon-status xmlns:xlink="http://www.w3.org/1999/xlink" xlink:type="simple">sp. n.</tp:taxon-status><xref ref-type="fig" rid="F2">Figures 5</xref><xref ref-type="fig" rid="F3">, 6–9</xref><xref ref-type="fig" rid="F4">, 10–11</xref></tp:nomenclature><tp:treatment-sec sec-type="diagnosis" id="SECID0E2AAE"><title>Diagnosis.</title><p>Head with ocellar tubercle yellowish, frons and face yellowish with a cup-shaped brown area between frons and face; thorax with two yellowish subtriangular marks anterolaterally, with a subtrapezoidal yellowish brown area posteriorly; katepisternum with upper 1/3 yellow; aedeagal apodeme base semicirclular, with acute tip in dorsal view, aedeagal apodeme arched in lateral view; epiphallus pentagonal, with narrow tip in dorsal view.</p><fig id="F1" position="float" orientation="portrait"><label>Figure 1.</label><caption><p>The location of the specimens of <italic><tp:taxon-name><tp:taxon-name-part taxon-name-part-type="genus" reg="Empidideicus">Empidideicus</tp:taxon-name-part><tp:taxon-name-part taxon-name-part-type="species" reg="pentagonius">pentagonius</tp:taxon-name-part></tp:taxon-name></italic> sp. n. collected.</p></caption><graphic xmlns:xlink="http://www.w3.org/1999/xlink" xlink:href="zookeys-846-065-g001.jpg" position="float" orientation="portrait" xlink:type="simple" id="oo_301956.jpg"/></fig><fig id="F2" position="float" orientation="portrait"><label>Figures 2–5.</label><caption><p><bold>2–4</bold> Photographs of <italic><tp:taxon-name><tp:taxon-name-part taxon-name-part-type="genus" reg="Empidideicus">Empidideicus</tp:taxon-name-part><tp:taxon-name-part taxon-name-part-type="species" reg="pentagonius">pentagonius</tp:taxon-name-part></tp:taxon-name></italic> sp. n. visiting <italic><tp:taxon-name><tp:taxon-name-part taxon-name-part-type="genus" reg="Stemona">Stemona</tp:taxon-name-part><tp:taxon-name-part taxon-name-part-type="species" reg="mairei">mairei</tp:taxon-name-part></tp:taxon-name></italic><bold>5</bold> adult of <italic><tp:taxon-name><tp:taxon-name-part taxon-name-part-type="genus" reg="Empidideicus">Empidideicus</tp:taxon-name-part><tp:taxon-name-part taxon-name-part-type="species" reg="pentagonius">pentagonius</tp:taxon-name-part></tp:taxon-name></italic> sp. n. Photographs in nature by Yan Qin.</p></caption><graphic xmlns:xlink="http://www.w3.org/1999/xlink" xlink:href="zookeys-846-065-g002.jpg" position="float" orientation="portrait" xlink:type="simple" id="oo_301957.jpg"/></fig></tp:treatment-sec><tp:treatment-sec sec-type="description" id="SECID0EKDAE"><title>Description.</title><p>Male. Body length 0.8–1.4 mm, wing length 1.1–1.4 mm.</p><p>Head black and yellowish, eyes red, bare; ocellar tubercle black, ocelli yellowish; eyes dichoptic, 2 × width of ocellar tubercle, frons and face bare, yellowish, except a cup-shaped brown area between frons and face; occiput black. Antenna (Fig. <xref ref-type="fig" rid="F4">11</xref>) yellowish brown, scape semicircular nearly twice wider than long; pedicel trapezoidal, slight wider than long; first flagellomere ovoid, nearly 1.7 × longer than wide; second flagellomere about 1/3 length of first flagellomere, cylindrical, about 3 × longer than wide, with minute apical style. Antennal ratio: 1:2:8. Proboscis brown except base with a yellowish quadrilateral area laterally, nearly 2 × length of head.</p><p>Thorax (Fig. <xref ref-type="fig" rid="F4">10</xref>) black and yellowish, mesonotum mostly black except edge yellowish, postpronotal lobe yellowish, anterior with two yellowish subtriangular marks laterally, and a subtrapezoidal yellowish brown area posteriorly, mesonotum with three brown prealar bristles, anepisternum and anepimeron mostly yellow except edge of front and bottom black, katepisternum mostly black except upper 1/3 yellow.</p><p>Scutellum yellowish brown. Legs yellow except femora and tarsi brown. Legs with short brown hairs; tibiae with short black hairs and bristles, tarsi with short black hairs.</p><!--PageBreak --><!--PageBreak --><p>Wing (Fig. <xref ref-type="fig" rid="F3">9</xref>) hyaline, except veins brown. Wing length 2.3 × width, wing with veins R<sub>1</sub>, R<sub>4+5</sub>, M<sub>1</sub>, M<sub>2</sub>, M<sub>1+2</sub>, CuA and Cup present, Sc incomplete; Costa, Sc, R<sub>4+5</sub> and CuA<sub>2</sub> strongly sclerotized, vein M<sub>1</sub>, M<sub>2</sub>, M<sub>1+2</sub> and CuA<sub>1</sub> less sclerotized; vein R<sub>1</sub> ending nearly in middle of costa, R<sub>4+5</sub> slightly curved anteriorly, M<sub>1</sub> and M<sub>2</sub> form an acute angle, crossvein r-m at bottom of cell dm. Wing with tiny hairs at margin. Halteres yellowish, except edge of tip brown.</p><p>Abdomen with all tergites dark brown, except posterior margin with narrow pale brown band, and with yellow posterolaterally. Sternites yellowish mostly, except yellowish brown centrally, and pale laterally.</p><p>Male genitalia brown and black (Figs <xref ref-type="fig" rid="F3">6–8</xref>). Epandrium brown except edge black, nearly as long as wide, cercus well exposed, narrow and long, tip acutely in ventral view; gonocoxa L-shaped, nearly 2 × longer than wide, with acute tip, gonostylus triangular with acute tip in lateral view; aedeagal apodeme base semicircle, extremely long, and narrowly apically, with acute tip in dorsal view, aedeagal apodeme arch in lateral view; epiphallus pentagonal, with narrow tip in dorsal view, epiphallus tip sickle-shaped in laterally view.</p><fig id="F3" position="float" orientation="portrait"><label>Figures 6–9.</label><caption><p>Photographs of male genitalia and wing of <italic><tp:taxon-name><tp:taxon-name-part taxon-name-part-type="genus" reg="Empidideicus">Empidideicus</tp:taxon-name-part><tp:taxon-name-part taxon-name-part-type="species" reg="pentagonius">pentagonius</tp:taxon-name-part></tp:taxon-name></italic> sp. n. <bold>6</bold> phallus and gonocoxa, dorsal view <bold>7</bold> phallus and gonocoxa, lateral view <bold>8</bold> epandrium, ventral view <bold>9</bold> wing.</p></caption><graphic xmlns:xlink="http://www.w3.org/1999/xlink" xlink:href="zookeys-846-065-g003.jpg" position="float" orientation="portrait" xlink:type="simple" id="oo_301958.jpg"/></fig><fig id="F4" position="float" orientation="portrait"><label>Figures 10, 11.</label><caption><p><italic><tp:taxon-name><tp:taxon-name-part taxon-name-part-type="genus" reg="Empidideicus">Empidideicus</tp:taxon-name-part><tp:taxon-name-part taxon-name-part-type="species" reg="pentagonius">pentagonius</tp:taxon-name-part></tp:taxon-name></italic> sp. n. <bold>10</bold> Thorax, dorsal view <bold>11</bold> Antenna, dorsal view.</p></caption><graphic xmlns:xlink="http://www.w3.org/1999/xlink" xlink:href="zookeys-846-065-g004.jpg" position="float" orientation="portrait" xlink:type="simple" id="oo_301959.jpg"/></fig><p>Female. Body length 1.2–1.7 mm, wing length 1–1.2 mm. Female genitalia (Figs <xref ref-type="fig" rid="F5">12</xref>, <xref ref-type="fig" rid="F5">13</xref>) furca subtriangular, 1.7 higher than wide, with concavity at middle of bottom; spermathecal bulb subglobular when viewed on edge, nearly rectangular in lateral view, invaginated apically, subquadrate in form, slightly wider than deep in lateral view.</p><fig id="F5" position="float" orientation="portrait"><label>Figures 12, 13.</label><caption><p>Female genitalia of <italic><tp:taxon-name><tp:taxon-name-part taxon-name-part-type="genus" reg="Empidideicus">Empidideicus</tp:taxon-name-part><tp:taxon-name-part taxon-name-part-type="species" reg="pentagonius">pentagonius</tp:taxon-name-part></tp:taxon-name></italic> sp. n. <bold>12</bold> Female genitalia <bold>13</bold> spermathecal bulb.</p></caption><graphic xmlns:xlink="http://www.w3.org/1999/xlink" xlink:href="zookeys-846-065-g005.jpg" position="float" orientation="portrait" xlink:type="simple" id="oo_301960.jpg"/></fig><!--PageBreak --></tp:treatment-sec><tp:treatment-sec sec-type="type material" id="SECID0EMIAE"><title>Type material.</title><p>Holotype male, CHINA: Yunnan Deqin Benzilan (<named-content xmlns:xlink="http://www.w3.org/1999/xlink" content-type="dwc:verbatimCoordinates" xlink:type="simple"><named-content content-type="geo-json" specific-use="{&#34;type&#34;:&#34;Point&#34;,&#34;coordinates&#34;:[99.214500,28.355253]}" id="NCID0EVIAE" xlink:type="simple">28°21'18.91"N, 99°12'52.20"E</named-content></named-content>), 08–18. XI. 2017, Yan Qin; Paratype female, CHINA: Yunnan Deqin Benzilan (<named-content xmlns:xlink="http://www.w3.org/1999/xlink" content-type="dwc:verbatimCoordinates" xlink:type="simple"><named-content content-type="geo-json" specific-use="{&#34;type&#34;:&#34;Point&#34;,&#34;coordinates&#34;:[99.214500,28.355253]}" id="NCID0E4IAE" xlink:type="simple">28°21'18.91"N, 99°12'52.20"E</named-content></named-content>), 08–18. XI. 2017, Yan Qin; 29 males 12 females, CHINA: Yunnan Deqin Benzilan (<named-content xmlns:xlink="http://www.w3.org/1999/xlink" content-type="dwc:verbatimCoordinates" xlink:type="simple"><named-content content-type="geo-json" specific-use="{&#34;type&#34;:&#34;Point&#34;,&#34;coordinates&#34;:[99.214500,28.355253]}" id="NCID0EFJAE" xlink:type="simple">28°21'18.91"N, 99°12'52.20"E</named-content></named-content>), 08–18. XI. 2017, Yan Qin.</p></tp:treatment-sec><tp:treatment-sec sec-type="distribution" id="SECID0EKJAE"><title>Distribution.</title><p>China (Yunnan).</p></tp:treatment-sec><tp:treatment-sec sec-type="etymology" id="SECID0EPJAE"><title>Etymology.</title><p>The specific name refers to the epiphallus pentagonal in dorsal view.</p></tp:treatment-sec><tp:treatment-sec sec-type="remarks" id="SECID0EUJAE"><title>Remarks.</title><p>The new species is similar to <italic><tp:taxon-name><tp:taxon-name-part taxon-name-part-type="genus" reg="Empidideicus">E.</tp:taxon-name-part><tp:taxon-name-part taxon-name-part-type="species" reg="legulicoxa">legulicoxa</tp:taxon-name-part></tp:taxon-name></italic> Gharali &amp; Evenhuis, 2010 (Iran), but it can be separated from the latter by the following features: the frons and face are yellowish, except a cup-shaped brown area between frons and face; the katepisternum mostly black except for the upper 1/3, which is yellow; the abdomen with all tergites is dark brown, except the posterior margin, which has a pale brown narrow band, and laterally, which is yellow posteriorly. In <italic><tp:taxon-name><tp:taxon-name-part taxon-name-part-type="genus" reg="Empidideicus">E.</tp:taxon-name-part><tp:taxon-name-part taxon-name-part-type="species" reg="legulicoxa">legulicoxa</tp:taxon-name-part></tp:taxon-name></italic>, the frons is yellowish white, and slightly depressed medially with a large squarish brown spot medially, and the lower 3/4 of the katepisternum is yellowish white; the abdomen is predominantly yellow and with medial brown color dorsally, tergites I–III are brown with undulating posterior margins (Babak et al. 2010).</p><!--PageBreak --></tp:treatment-sec></tp:taxon-treatment>
